# Supplementary material for: The Evolution of tRNA Copy Number and Repertoire in Cellular Life
Source: Genes (Basel). 2022 Dec 22;14(1):27. doi: 10.3390/genes14010027 (PMC9858662; doi:10.3390/genes14010027)
Supplement: Supplementary file 1 [file genes-14-00027-s001.zip]

Archive with 1 entries (1 files):
- genes-2070981-supplementary.pdf
